# Supplementary material for: Assessment of treatment-specific tethering survival bias for the juvenile blue crab Callinectes sapidus in a simulated salt marsh
Source: PLoS One. 2023 Oct 23;18(10):e0289398. doi: 10.1371/journal.pone.0289398 (PMC10593224; doi:10.1371/journal.pone.0289398)
Supplement: S1 Data — (CSV) [file pone.0289398.s001.csv]

Trial	Date	Duration (hours)	Tank	Shoot Density	Predator (ID)	Prey Width (mm)	Salinity (ppt)	Temperture (C*)	DO (mg/L)	Tether	Survival
1	6/13/2022	24	A	128	A	22.4	18.72	24.3	x	0	1
1	6/13/2022	24	B	96	9	27	18.55	24.3	x	0	1
1	6/13/2022	24	C	64	8	24.3	18.76	24.3	x	0	0
1	6/13/2022	24	D	0	C	25	18.77	24.3	6.09	0	0
1	6/13/2022	24	E	64	2	27.4	18.78	24.3	5.68	1	0
1	6/13/2022	24	F	0	1	27.3	18.78	24.3	5.97	1	0
1	6/13/2022	24	G	96	4	25.1	18.74	24.3	6.36	1	0
1	6/13/2022	24	H	128	5	19.4	18.76	24.3	6.33	1	1
2	6/15/2022	24	A	128	5	17.3	17.08	25	7.62	0	1
2	6/15/2022	24	B	96	A	19.4	17.16	25.13	7.66	0	1
2	6/15/2022	24	C	64	9	13.8	17.18	25.12	7.67	0	1
2	6/15/2022	24	D	0	8	19	17.17	25.17	7.71	0	1
2	6/15/2022	24	E	64	C	25	16.91	25.07	7.72	1	1
2	6/15/2022	24	F	0	2	23.1	17.18	24.78	7.75	1	0
2	6/15/2022	24	G	96	1	19.4	17.15	24.89	7.62	1	1
2	6/15/2022	24	H	128	4	14.4	19.19	25.13	7.65	1	1
3	6/17/2022	24	A	128	4	14.7	19.19	25	6.25	1	1
3	6/17/2022	24	B	96	1	24	19.16	25.1	6.41	1	1
3	6/17/2022	24	C	64	2	18.6	19	25.1	6.16	1	0
3	6/17/2022	24	D	0	C	24.2	19.11	25.2	6.25	1	0
3	6/17/2022	24	E	64	8	16.5	19.11	25.2	6.2	0	0
3	6/17/2022	24	F	0	9	22.3	19.14	25	6.01	0	1
3	6/17/2022	24	G	96	A	28	19.12	25.1	6.25	0	1
3	6/17/2022	24	H	128	5	20.7	19.1	25.1	6.06	0	1
4	6/20/2022	24	A	128	1	17.2	19.38	23.1	6.98	0
4	6/20/2022	24	B	96	D	18.7	19.3	23.7	6.21	0	1
4	6/20/2022	24	C	64	C	19.1	19.39	23.9	6.3	0	0
4	6/20/2022	24	D	0	4	30.2	19.4	23.9	6.56	0	0
4	6/20/2022	24	E	64	5	22.1	19.42	23.9	6.35	1	1
4	6/20/2022	24	F	0	8	21.3	19.39	23.8	6.55	1	0
4	6/20/2022	24	G	96	9	16.3	19.34	23.7	6.32	1	0
4	6/20/2022	24	H	128	A	18.8	19.44	23.7		1	1
5	6/22/2022	24	A	128	9	20.8	19.7	24.5	6.76	1	1
5	6/22/2022	24	B	96	A	15.9	19.7	24.5	6.53	1	1
5	6/22/2022	24	C	64	5	25.8	19.57	24	6.46	1	0
5	6/22/2022	24	D	0	8	12.2	19.64	24.5	6.33	1	1
5	6/22/2022	24	E	64	C	20	19.52	24.5	6.31	0	1
5	6/22/2022	24	F	0	4	20.9	19.74	24.5	6.28	0	0
5	6/22/2022	24	G	96	1	18.1	19.61	24.5	6.32	0	1
5	6/22/2022	24	H	128	D	22.3	19.6	24.5	6.45	0	1
6	6/24/2022	24	A	128	A	21	19.75	23.8	6.64	1	0
6	6/24/2022	24	B	96	5	16	19.8	23.8	6.49	1	1
6	6/24/2022	24	C	64	8	13.7	19.25	23.9	6.68	1	0
6	6/24/2022	24	D	0	C	20.3	19.64	23.7	6.48	1	1
6	6/24/2022	24	E	64	4	18.5	19.34	23.8	6.61	0	1
6	6/24/2022	24	F	0	1	19.4	19.76	23.9	6.44	0	1
6	6/24/2022	24	G	96	2	15.8	19.83	23.8	6.2	0	0
6	6/24/2022	24	H	128	9	21.6	19.85	23.6	6.33	0	1
7	6/27/2022	24	A	128	2	20.3	19	25.2	6.35	0	1
7	6/27/2022	24	B	96	1	20.3	19.56	25.1	6.15	0	1
7	6/27/2022	24	C	64	4	21.5	19.6	25.1	6.27	0	1
7	6/27/2022	24	D	0	9	20.4	19.56	25.2	6.43	0	0
7	6/27/2022	24	E	64	5	17.8	19.52	25.1	6.2	1	1
7	6/27/2022	24	F	0	8	19.5	19.46	25.1	6.36	1	1
7	6/27/2022	24	F2	0	8	19	19.46	25.1	6.36	1	1
7	6/27/2022	24	G	96	C	20.5	19.49	25.1	6.3	1	1
7	6/27/2022	24	H	128	A	21.7	19.51	25.1	6.28	1	1
8	6/29/2022	24	A	0	4	21.1	19.3	25	6.47	1	0
8	6/29/2022	24	B	65	A	21.8	19.2	24.1	6.4	1	1
8	6/29/2022	24	C	96	1	20.8	19.18	25.1	6.15	1	1
8	6/29/2022	24	D	128	5	11.3	18.96	25	6.46	1	1
8	6/29/2022	24	E	64	8	16.1	19.14	25.1	6.05	0	1
8	6/29/2022	24	F	128	C	17	19.17	25.1	6.02	0	1
8	6/29/2022	24	G	0	9	13.7	18.88	25.1	6.28	0	1
8	6/29/2022	24	H	96	2	17	19.11	25	6.31	0	1
9	7/1/2022	24	A	0	8	18.6	19.22	25.9	6.4	0	1
9	7/1/2022	24	B	64	1	20.9	19.25	26	6.43	0	1
9	7/1/2022	24	C	96	5	19.8	19.25	25.8	6.31	0	1
9	7/1/2022	24	D	128	F	21.4	19.23	26	6.26	0	1
9	7/1/2022	24	E	64	9	15.5	19.21	26	6.25	1	0
9	7/1/2022	24	F	128	4	17.1	19.29	25.8	5.95	1	0
9	7/1/2022	24	G	0	E	18.3	19.2	25.9	6.33	1	0
9	7/1/2022	24	H	96	C	17.4	19.2	26	5.92	1	0
10	7/4/2022	24	A	0	8	15.1	19.11	25.3	6.11	1	0
10	7/4/2022	24	B	64	1	18.1	19.21	25.1	6.71	1	0
10	7/4/2022	24	C	96	Q	19.4	19.38	25.1	6.08	1	1
10	7/4/2022	24	D	128	A	17.1*	19.2	25.5	6.41	1	0
10	7/4/2022	24	E	64	9	20	19.25	25.7	5.96	0	0
10	7/4/2022	24	F	128	4	15.1	19.11	25.3	6.83	0	0
10	7/4/2022	24	G	0	E	29.4	19.18	25.1	6.14	0	0
10	7/4/2022	24	H	96	C	19.8	19.2	25.8	6.22	0	0
11	7/6/2022	24	A	0	1	20.3	20.33	26.1	6.16	0	1
11	7/6/2022	24	B	64	9	15.8	20.06	26.1	5.67	0	0
11	7/6/2022	24	C	96	Q	29.1	19.78	26.1	5.6	0	0
11	7/6/2022	24	D	128	C	25.2	20.35	26.1	5.65	0	1
11	7/6/2022	24	E	64	E	24.1	20.16	26.1	5.66	1	0
11	7/6/2022	24	F	128	4	18.8	20.26	26.2	6.01	1	1
11	7/6/2022	24	G	0	F	23.3	19.65	25.8	6.04	1	0
11	7/6/2022	24	H	96	8	17	19.67	26.2	6.04	1	0
